# Supplementary material for: Electrochemical Sensing of Metribuzin Utilizing the Synergistic Effects of Cationic and Anionic Bio-Polymers with Hetero-Doped Carbon
Source: Polymers (Basel). 2024 Dec 27;17(1):39. doi: 10.3390/polym17010039 (PMC11723142; doi:10.3390/polym17010039)
Supplement: Supplementary file 1 [file polymers-17-00039-s001.zip]

Archive with 1 entries (1 files):
- polymers-3340810-supplementary.pdf
